# Supplementary material for: Hepatic Polarized Differentiation Promoted the Maturity and Liver Function of Human Embryonic Stem Cell-Derived Hepatocytes via Activating Hippo and AMPK Signaling Pathways
Source: Cells. 2022 Dec 18;11(24):4117. doi: 10.3390/cells11244117 (PMC9776724; doi:10.3390/cells11244117)
Supplement: Supplementary file 1 [file cells-11-04117-s001.zip]

Archive with 1 entries (1 files):
- cells-2015917-supplementary afterproof-highlight.pdf
